# Supplementary material for: Functional Redundancy in bird community decreases with riparian forest width reduction
Source: Ecol Evol. 2018 Oct 11;8(21):10395–408. doi: 10.1002/ece3.4448 (PMC6238144; doi:10.1002/ece3.4448)
Supplement: Supplementary file 3 [file ECE3-8-10395-s003.xlsx]

## Sheet: TableS1
Table S1. Enviromental and biological characteristic of 24 riparian forests in semideciduous seasonal Atlantic Forest in the south of Minas Gerais State, Brazil
Riparian site	Latitude	Longitude	Patch size (ha)	Riparian width (m)	Disturbance index		NDVI		Functional richness (FRic)	Functional redundancy (FRed)	Functional eveness (FEve)	Functional group richness( FGR)	Species richness(SR)	Functional group abundance
						Mean	Range	Coefficient β						FG1	FG2	FG3	FG4	FG5	FG6	FG7	FG8	FG9
1	7636139	377307	3.1365	50	37.7909	0.626366	0.144261	0.0036	12.9918	0.773431	0.678545	6	11	4	1	2	5	1	0	2	0	0
2	7635469	375734	70.3288	280	21.2263	0.654934	0.406158	0.0053	10.6502	0.782801	0.752505	6	13	5	5	3	2	1	0	1	0	0
3	7641388	376487	3.11326	94	79.9952	0.559982	0.144152	0.0058	8.55457	0.791895	0.766084	6	11	2	1	1	6	0	1	1	0	0
4	7640391	373919	3.13626	63	77.5391	0.531389	0.173628	0.0078	4.86679	0.747529	0.681983	4	8	2	3	5	1	0	0	0	0	0
5	7649141	362718	0.882921	30	62.1456	0.60255	0.202518	0.0065	5.94967	0.740277	0.829003	5	8	0	3	1	3	0	1	2	0	0
6	7650276	362389	78.6781	400	67.3497	0.612619	0.45975	0.0047	5.01615	0.754709	0.861501	5	8	1	2	0	3	0	1	1	0	0
7	7640550	367634	17.6634	102	95.2488	0.564782	0.478285	0.0066	2.53369	0.788298	0.773206	4	8	1	4	3	2	0	0	0	0	0
8	7640392	364149	5.22958	60	80.2769	0.584042	0.164565	0.0079	4.60614	0.6565	0.942302	6	6	1	1	1	1	0	2	1	0	0
9	7645067	371401	12.4523	120	86.7115	0.580197	0.247568	0.0066	7.57943	0.754453	0.799331	4	8	2	3	3	0	0	0	2	0	0
10	7645087	367012	4.06564	80	86.6537	0.56989	0.228181	0.0042	24.6609	0.730136	0.697783	7	18	3	2	3	6	2	0	1	0	1
11	7599506	356832	99.8663	730	69.6952	0.61748	0.70561	0.0044	6.40238	0.770461	0.834375	5	9	3	1	2	4	0	0	1	0	0
12	7591748	354135	82.1017	800	60.8295	0.597	0.740316	0.0052	6.86691	0.798898	0.829929	4	10	5	0	5	5	0	0	2	0	0
13	7636682	367014	496.182	1420	57.0683	0.628422	0.503704	0.0038	6.93236	0.85942	0.702919	5	17	4	3	5	13	0	0	2	0	0
14	7633498	372125	247.093	980	33.5439	0.651328	0.676123	0.0059	14.5222	0.835752	0.68095	6	22	2	3	9	13	2	0	2	0	0
15	7602086	359787	269.103	630	42.2582	0.639544	0.541667	0.0047	12.9392	0.776544	0.595522	7	16	5	3	7	5	2	1	1	0	0
16	7599678	350257	58.0008	450	65.3546	0.65999	0.358764	0.0041	9.92827	0.837931	0.667955	6	15	3	1	6	8	0	1	1	0	0
17	7636731	406002	52.1105	130	93.858	0.55522	0.581667	0.0052	4.86376	0.737555	0.884807	3	6	3	0	0	1	0	0	2	0	0
18	7638205	410265	54.8083	50	84.289	0.576841	0.515428	0.0042	4.47471	0.739331	0.800745	4	6	1	2	1	2	0	0	0	0	0
19	7647995	412243	23.8532	76	80.4636	0.574383	0.491599	0.0052	5.49119	0.801241	0.7587	5	11	2	3	1	4	0	0	1	0	0
20	7624023	418992	20.0917	170	80.5226	0.629885	0.374564	0.0031	14.085	0.501683	0.62176	5	6	1	0	1	2	0	0	1	1	0
21	7639801	372420	120.042	500	72.5618	0.610334	0.711195	0.0053	7.82631	0.861851	0.772488	5	21	6	2	5	12	0	0	2	0	0
22	7653463	368340	8.74822	100	81.4854	0.60953	0.277259	0.0069	3.31675	0.776238	0.892597	4	7	1	2	1	3	0	0	0	0	0
23	7666596	366235	6.48154	70	90.8613	0.604242	0.252723	0.0079	6.37376	0.732414	0.728178	3	7	1	4	0	2	0	0	0	0	0
24	7590848	351108	43.8101	400	25.5779	0.65234	0.302479	0.0045	2.10115	0.749746	0.673338	4	6	4	2	3	3	0	0	0	0	0
Legend:
System coordinate projection - WGS84 UTM 23S

## Sheet: Table S2
Table S2 – Bird species classified according to the functional groups. Trait data was used to calculated the funcional diveristy.
Functional Group	sp_id	Species	Forest_dependence**	Diet_Inv*	Diet_Vert*	Diet_Scav*	Diet_Fruit*	Diet_Nect*	Diet_Seed*	Diet_Plant*	ForStrat_ground*	ForStrat_understory*	ForStrat_canopy*	Body mass (g)*
1	sp01	Aramides saracura	medium	70	20	0	10	0	0	0	70	30	0	540
1	sp05	Baryphthengus ruficapillus	high	60	20	0	20	0	0	0	50	50	0	141.65
1	sp12	Colaptes campestris	medium	90	10	0	0	0	0	0	100	0	0	158
1	sp16	Corythopis delalandi	high	90	10	0	0	0	0	0	80	20	0	15
1	sp25	Furnarius rufus	low	80	0	0	0	0	20	0	70	30	0	46.42
1	sp32	Lochmias nematura	high	100	0	0	0	0	0	0	100	0	0	22
1	sp48	Pitangus sulphuratus	low	40	30	0	30	0	0	0	50	50	0	62.85
1	sp53	Pyriglena leucoptera	medium	90	10	0	0	0	0	0	40	60	0	28.8
1	sp58	Sclerurus scansor	high	100	0	0	0	0	0	0	100	0	0	36.9
1	sp72	Turdus albicollis	medium	60	0	0	40	0	0	0	80	20	0	54
1	sp73	Turdus leucomelas	low	70	0	0	30	0	0	0	60	40	0	69.1
1	sp74	Turdus rufiventris	low	50	0	0	50	0	0	0	100	0	0	69.44
2	sp02	Aratinga auricapillus	medium	0	0	0	50	0	50	0	30	70	0	130
2	sp03	Arremon flavirostris	medium	30	0	0	40	0	30	0	80	20	0	26.13
2	sp14	Columbina squammata	low	20	0	0	0	0	80	0	100	0	0	52.9
2	sp15	Columbina talpacoti	low	10	0	0	0	0	90	0	100	0	0	46.04
2	sp17	Crypturellus obsoletus	high	50	0	0	0	0	50	0	100	0	0	443.4
2	sp24	Eupsittula aurea	medium	10	0	0	30	0	30	30	70	30	0	84.62
2	sp27	Haplospiza unicolor	high	0	0	0	0	0	100	0	80	20	0	15.28
2	sp31	Leptotila verreauxi	medium	20	0	0	20	0	60	0	100	0	0	146.88
2	sp43	Patagioenas picazuro	medium	10	0	0	30	0	30	30	30	50	20	279
2	sp47	Pionus maximiliani	medium	0	0	0	10	0	70	20	0	50	50	293
2	sp52	Psittacara leucophthalmus	medium	10	0	0	30	0	30	30	20	40	40	158
2	sp76	Zonotrichia capensis	low	30	0	0	0	0	50	20	100	0	0	20.31
3	sp04	Automolus leucophthalmus	high	100	0	0	0	0	0	0	0	100	0	34.5
3	sp28	Hemitriccus diops	high	100	0	0	0	0	0	0	0	100	0	10
3	sp29	Lathrotriccus euleri	medium	100	0	0	0	0	0	0	0	100	0	11.33
3	sp38	Myiarchus swainsoni	low	70	0	0	20	0	10	0	0	100	0	25.1
3	sp39	Myiothlypis flaveola	medium	100	0	0	0	0	0	0	60	40	0	13.19
3	sp40	Myiothlypis leucoblephara	medium	100	0	0	0	0	0	0	50	50	0	15.1
3	sp49	Platyrinchus mystaceus	medium	100	0	0	0	0	0	0	0	100	0	9.7
3	sp50	Poecilotriccus plumbeiceps	medium	100	0	0	0	0	0	0	0	100	0	5.7
3	sp59	Synallaxis frontalis	medium	100	0	0	0	0	0	0	20	80	0	14
3	sp60	Synallaxis ruficapilla	medium	100	0	0	0	0	0	0	20	80	0	13.8
3	sp61	Synallaxis spixi	low	100	0	0	0	0	0	0	20	80	0	12.6
3	sp70	Troglodytes aedon	low	80	0	0	0	0	0	20	0	100	0	10.85
4	sp06	Basileuterus culicivorus	medium	80	0	0	20	0	0	0	0	100	0	10.5
4	sp08	Campephilus robustus	high	100	0	0	0	0	0	0	0	50	50	200
4	sp09	Camptostoma obsoletum	low	70	0	0	30	0	0	0	0	0	100	8.1
4	sp10	Chiroxiphia caudata	high	50	0	0	50	0	0	0	0	100	0	25.6
4	sp13	Colonia colonus	medium	100	0	0	0	0	0	0	0	100	0	18.3
4	sp18	Cyanocorax chrysops	medium	80	0	0	20	0	0	0	10	40	50	166
4	sp20	Cyclarhis gujanensis	medium	100	0	0	0	0	0	0	0	70	30	28.8
4	sp21	Drymophila ferruginea	high	100	0	0	0	0	0	0	0	100	0	10.6
4	sp22	Dysithamnus mentalis	medium	90	0	0	10	0	0	0	0	60	40	14.87
4	sp30	Leptopogon amaurocephalus	medium	80	0	0	20	0	0	0	0	100	0	11.7
4	sp36	Mionectes rufiventris	high	50	0	0	50	0	0	0	0	100	0	13.3
4	sp37	Myiarchus ferox	medium	50	0	0	50	0	0	0	0	100	0	27.5
4	sp41	Pachyramphus polychopterus	medium	50	0	0	50	0	0	0	0	100	0	20.8
4	sp45	Piaya cayana	medium	100	0	0	0	0	0	0	0	0	100	101.98
4	sp46	Picumnus cirratus	medium	100	0	0	0	0	0	0	0	100	0	10.2
4	sp51	Psarocolius decumanus	medium	40	0	0	40	20	0	0	10	20	70	206.3
4	sp56	Saltator fuliginosus	high	60	0	0	30	10	0	0	0	0	100	50.5
4	sp57	Saltator similis	medium	60	0	0	30	10	0	0	0	100	0	43.3
4	sp62	Syndactyla rufosuperciliata	medium	100	0	0	0	0	0	0	20	80	0	25.6
4	sp63	Tachyphonus coronatus	medium	60	0	0	20	0	20	0	0	30	70	29.3
4	sp65	Thamnophilus caerulescens	medium	80	0	0	10	0	10	0	0	100	0	21.1
4	sp68	Todirostrum poliocephalum	medium	100	0	0	0	0	0	0	0	100	0	6.96
4	sp69	Tolmomyias sulphurescens	medium	90	0	0	10	0	0	0	0	100	0	14.3
4	sp71	Trogon surrucura	high	80	0	0	20	0	0	0	0	0	100	73.29
4	sp75	Vireo olivaceus	high	60	0	0	20	0	20	0	0	0	100	16.06
5	sp07	Buteo magnirostris	low	40	60	0	0	0	0	0	30	70	0	269
5	sp26	Guira guira	low	40	60	0	0	0	0	0	70	30	0	141
5	sp44	Penelope obscura	medium	0	0	0	80	0	0	20	30	50	20	1770
5	sp66	Theristicus caudatus	low	70	30	0	0	0	0	0	100	0	0	1726
6	sp11	Coereba flaveola	low	30	0	0	0	70	0	0	0	100	0	10.01
6	sp19	Cyanocorax cristatellus	medium	40	10	0	40	10	0	0	60	40	0	178
6	sp33	Megarynchus pitangua	low	70	10	0	10	0	10	0	0	20	80	69.91
7	sp23	Euphonia chlorotica	low	0	0	0	100	0	0	0	0	0	100	11
7	sp42	Patagioenas cayennensis	medium	0	0	0	70	0	30	0	30	0	70	229
7	sp54	Ramphastos dicolorus	medium	10	10	0	80	0	0	0	20	0	80	331
7	sp55	Ramphastos toco	medium	20	10	0	70	0	0	0	20	20	60	617.99
7	sp64	Tangara cayana	low	10	0	0	90	0	0	0	0	50	50	18
7	sp67	Thraupis sayaca	low	10	0	0	50	0	40	0	20	0	80	32.49
8	sp34	Megascops choliba	medium	90	10	0	0	0	0	0	40	60	0	132
9	sp35	Milvago chimachima	low	20	50	20	10	0	0	0	100	0	0	315.21
Legend:
sp_id	identification code for each species
Diet_Inv	Percent use of: Invertebrates­general, aquatic invertebrates, shrimp, krill, squid, crustacaeans, molluscs, cephalapod, polychaetes, gastropods, orthoptera, terrestrial Invertebrates, ground insects, insect larvae, worms, rthopterans, flying insects
Diet_Vert	Percent use of: Reptiles, snakes, amphibians, salamanders
Diet_Scav	Percent use of: Scavenge, garbage, offal, carcasses, trawlers, carrrion
Diet Fruit	Percent use of: Fruit, drupes
Diet Nect	Percent use of: Nectar, pollen, plant exudates, gums
Diet Seed	Percent use of: Seed, maize, nuts, spores, wheat, grains
Diet Plant	Percent use of: Other plant material, Grass, ground vegetation, seedlings, weeds, lichen, moss, small plants, reeds, cultivated crops, forbs, vegetables, fungi, roots, tubers, legumes, bulbs, leaves, above ground vegetation, twigs, bark, shrubs, herbs, shoots, aquatic vegetation, aquatic plants
ForStrat ground	Prevalence of: Foraging on ground
ForStrat understory	Prevalence of: Foraging below 2m in understory in forest, forest edges, bushes or shrubs
ForStrat canopy	Prevalence of: Foraging in mid to high levels in trees or high bushes (2m upward), or just above (from) tree canopy
Reference
*Wilman H, Belmaker J, Simpson J, Rosa C, Rivadeneira MM, and Jetz W (2014). EltonTraits 1.0: Species­level foraging attributes of the world's birds and mammals. Ecology 95:2027.
**http://www.birdlife.org/datazone/species/search

## Sheet: Table S3
TABLE S3. Results of principal component analysis (PCA) for vegetation variables. The first and the third axes were used as synthetic vegetation variable. ∗In bold, the coordinates of the variables that were most correlated to each axis (>[0.60])
	Factor1	Factor2	Factor3	Factor 4	Factor 5	Factor 6
Eigenvalue	2.72556	1.08725	0.954548	0.525449	0.375802	0.331387
% total variance	45.4261	18.1208	15.9091	8.75749	6.26337	5.52311
Cumulative Eigenvalues	2.72556	3.81281	4.76736	5.29281	5.66861	6
Cumulative %	45.4261	63.5469	79.456	88.2135	94.4769	100
Factors coordinates of the variables∗
Number of vertical strata	0.871601	0.0306386	0.0127443	0.0261139	-0.0487398	0.485955
Canopy cover	0.803513	-0.145903	-0.19528	-0.338169	0.406701	-0.123212
Total height	0.676424	-0.271039	-0.430908	0.504649	-0.0542883	-0.160282
Frequency ofinvasive plant species (Brachiaria spp)	-0.460291	-0.583626	-0.572888	-0.27343	-0.180039	0.110151
Frequency of lianas	0.113951	0.799611	-0.560343	-0.125565	-0.126945	-0.0420855
Frequency of epiphytes	0.798649	-0.10754	0.297295	-0.25536	-0.395657	-0.201142

## Sheet: Figure S3
Figure S3. Scatter plots of NDVI changes as function of the time between 1985 to 2011 for the 24 riparian forests. The data points are the means of the NDVI values extracted from the riparian forest

## Sheet: Figure S4
Figure S4. Dendrogram constructed using 76 bird species sampled in 24 riparian forest and their respective functional traits.We used Gower distances (15 height) to cluster species in this dendrogram to define nine functional groups. Each species was represented by na identifitication code that can be found in Table S2.
